# Supplementary material for: Genome-wide identification of circular RNAs in peanut (Arachis hypogaea L.)
Source: BMC Genomics. 2019 Aug 15;20:653. doi: 10.1186/s12864-019-6020-7 (PMC6694679; doi:10.1186/s12864-019-6020-7)
Supplement: Supplementary file 1 — Table S1. Raw data of rRNA-depleted sequencing in peanut. Table S2. A detailed summary of RibominusSeq data after primary quality control for each sample. Table S3. Number of circRNAs derived from the same hosting gene. Table S4. Distribution of 347 circRNAs on 20 chromosomes of peanut. Table S5. Sequence of divergent primer pairs designed for 15 circRNAs. (XLS 44 kb) [file 12864_2019_6020_MOESM1_ESM.xls]

## Sheet: Table S1
Table S1 Raw data of rRNA-depleted sequencing in peanut
Samples	Raw data		Valid data		Valid Ratio (reads)	Q20(%)	Q30(%)	GC content (%)
	No. of Reads	Base (G)	No. of Reads	Base (G)
C1-1	135853262	20.38	133470874	20.02	98.25	99.68	95.76	50.0
C1-2	139847956	20.98	136543918	20.48	97.64	99.66	95.65	51.0
C1-3	125403404	18.81	122696370	18.40	97.84	99.64	95.48	49.0
C2-1	105521498	15.83	102984928	15.45	97.60	99.76	96.43	48.0
C2-2	108710766	16.31	106148428	15.92	97.64	99.81	96.93	49.0
C2-3	106353892	15.95	103722034	15.56	97.53	99.75	96.36	48.5
T1-1	119553426	17.93	116964032	17.54	97.83	99.77	96.55	51.5
T1-2	106994082	16.05	104501788	15.68	97.67	99.80	96.83	51.5
T1-3	118974186	17.85	116089706	17.41	97.58	99.81	96.95	51.5
T2-1	103904950	15.59	102038644	15.31	98.20	99.91	97.39	50.0
T2-2	82432552	12.36	80902074	12.14	98.14	99.76	96.43	50.0
T2-3	130615740	19.59	127019184	19.05	97.25	99.68	95.98	51.0
Note: Raw data: raw sequencing data; Raw data base: the number of sequencing reads multiplied by the length of the sequence; Valid data: the number of reads after preprocessing; Valid data base: the number of reads after preprocessing multiplied by the length of the sequence; Valid Ratio: ratio of valid data to raw data; Q20: proportion of data quality > Q20 in raw data; Q30: proportion of data q…

## Sheet: Table S2
Table S2 A detailed summary of RibominusSeq data after primary quality control for each sample
Sample	C1-1	C1-2	C1-3	C2-1	C2-2	C2-3	T1-1	T1-2	T1-3	T2-1	T2-2	T2-3
Valid reads	128940408	132256086	117761806	98836828	102470560	99683312	112068842	99847898	111151498	103486970	80902074	127019184
Mapped reads	87116567(67.56%)	88237624(66.72%)	80050239(67.98%)	68614406(69.42%)	70613627(68.91%)	68349438(68.57%)	80916139(72.20%)	72174679(72.28%)	80111052(72.07%)	64504935(62.33%)	58672449(72.52%)	89790130(70.69%)
Unique Mapped reads	74991776(58.16%)	63980229(48.38%)	68447679(58.12%)	57985502(58.67%)	59745086(58.30%)	57722394(57.91%)	61079553(54.50%)	54336693(54.42%)	60123012(54.09%)	55884188(54.00%)	50336667(62.22%)	77019074(60.64%)
Multi Mapped reads	12124791(9.40%)	24257395(18.34%)	11602560(9.85%)	10628904(10.75%)	10868541(10.61%)	10627044(10.66%)	19836586(17.70%)	17837986(17.87%)	19988040(17.98%)	8620747(8.33%)	8335782(10.30%)	12771056(10.05%)
PE Mapped reads	37580475(29.15%)	29457784(22.27%)	34583710(29.37%)	29819026(30.17%)	30864133(30.12%)	29963916(30.06%)	35629865(31.79%)	31992928(32.04%)	35698480(32.12%)	27659406(26.73%)	25995975(32.13%)	39359124(30.99%)
Mapped left reads	46074385(35.73%)	46682010(35.30%)	42354315(35.97%)	36508782(36.94%)	37323682(36.42%)	36185756(36.30%)	42830467(38.22%)	38022063(38.08%)	41982290(37.77%)	34354459(33.20%)	30703024(37.95%)	47574668(37.45%)
Mapped right reads	41042182(31.83%)	41555614(31.42%)	37695924(32.01%)	32105624(32.48%)	33289945(32.49%)	32163682(32.27%)	38085672(33.98%)	34152616(34.20%)	38128762(34.30%)	30150476(29.13%)	27969425(34.57%)	42215462(33.24%)
Reads map to sense strand	37156582(28.82%)	31732366(23.99%)	33986966(28.86%)	28640050(28.98%)	29476956(28.77%)	28578829(28.67%)	30492108(27.21%)	27111965(27.15%)	30014948(27.00%)	27595922(26.67%)	24940512(30.83%)	38151862(30.04%)
Reads map to antisense strand	37835194(29.34%)	32267337(24.40%)	34460713(29.26%)	29345452(29.69%)	30268130(29.54%)	29143565(29.24%)	30587445(27.29%)	27224728(27.27%)	30108064(27.09%)	28288266(27.34%)	25396155(31.39%)	38867212(30.60%)
Non-splice reads	54867442(42.55%)	48334329(36.55%)	49805947(42.29%)	44052404(44.57%)	46234197(45.12%)	44742740(44.88%)	49955657(44.58%)	44241931(44.31%)	49341420(44.39%)	42239234(40.82%)	38600550(47.71%)	60270077(47.45%)
Splice reads	20124334(15.61%)	15665374(11.84%)	18641732(15.83%)	13933098(14.10%)	13510889(13.19%)	12979654(13.02%)	11123896(9.93%)	10094762(10.11%)	10781592(9.70%)	13644954(13.19%)	11736117(14.51%)	16748997(13.19%)
Unmapped reads	41823841(32.44%)	44018462(33.28%)	37711567(32.02%)	30222422(30.58%)	31856933(31.09%)	31333874(31.43%)	31152703(27.80%)	27673219(27.72%)	31040446(27.93%)	38982035(37.67%)	22229625(27.48%)	37229054(29.31%)
Back-spliced junctions reads	7078538(5.49%)	7414472(5.61%)	6415088(5.45%)	6868876(6.95%)	7271621(7.10%)	6855928(6.88%)	7227460(6.45%)	6456185(6.47%)	7181678(6.46%)	5437324(5.25%)	4272812(5.28%)	6900635(5.43%)
Note: Valid reads: the number of reads after quality control; Mapped reads: the number of reads mapped on the genome; Unique mapped reads: the number of reads mapped to only one genomic region; Multi mapped reads: the number of reads mapped to multi genomic regions; PE mapped reads: the number of paie-end reads mapped to the genomic regions in pairs; Mapped left reads: the number of read 1 in val…

## Sheet: Table S3
Table S3 Number of circRNAs derived from the same hosting gene
Number of circRNAs	Number of hosting gene	Percentage (%)
4	3	1
3	4	1
2	25	8
1	273	90
Total was 347	305

## Sheet: Table S4
Table S4 Distribution of 347 circRNAs on 20 chromosomes of peanut
Chromosome	Number of circRNAs	Chromosome	Number of circRNAs
A01	19	B01	20
A02	11	B02	8
A03	24	B03	37
A04	12	B04	27
A05	13	B05	33
A06	13	B06	10
A07	13	B07	24
A08	15	B08	20
A09	5	B09	5
A10	13	B10	25
Total	138	Total	209

## Sheet: Table S5
Table S5 Sequence of divergent primer pairs designed for 15 circRNAs
CircRNA	Divergent primer (5'-3')	Length（bp）
circRNA627	F: ACTGCAGAGGCAGCACAA	74
	R: TCCTCATCACTGTCATCCGA
circRNA1115	F: ATGCAATGGCAAAGAGGC	188
	R: ACGAGCCTCCCATCTTCC
circRNA2052	F: TCTTGACCGGGACCATGT	103
	R: CCAGCCTCTTGGAGCTGA
circRNA5	F: AAAACCTTGGGCTGGTCC	160
	R: GGTGTCGCATCTTTCGCT
circRNA2729	F: TCGGTGGTGGCAGTAACA	161
	R: CTTCCAGCTTCGGAGACG
circRNA576	F: GCAATCGAGGAGTTCCCA	171
	R: CTCCTGGCTTCACATCCTCT
circRNA2000	F: CTGGGTTGCTCTGGCAGT	200
	R: TCAAGCCTTTCACGGAGG
circRNA549	F: ACGGTGCAGCAGATCACA	245
	R: ACGAGCCTCCCATCTTCC
circRNA546	F: CGACAAGGCAACCATCCT	226
	R: GCCAAATCGTGGAAGTGG
circRNA519	F: GGAGCCTATCCAGCAGCA	112
	R: TGCTCCTGTGTGGCAAGA
circRNA575	F: GCGTGGCAGTTCCTGACT	190
	R: CTCCTGGCTTCACATCCTCT
circRNA2800	F: GCCATGCCAATGTTCCTC	160
	R: GCAGCTGAAGCCATCGTT
circRNA592	F: CGTGGGAATGGTTCTTGC	164
	R: TTGTGCGCCATTTTTGAA
circRNA275	F: TGTGGCGGTATTGATGGA	205
	R: GAAGCCAAGGCACCAATG
circRNA604	F: AAAACCTTGGGCTGGTCC	171
	R: CCTCCATCATAGGTGTCGC
ELF1B	F: AAGCTTCCCTGGCAAAGCTCAA	153
	R: TTCCTCAGCTGCCTTCTTATCC
